# Supplementary material for: Cotton Leafroll Dwarf Virus US Genomes Comprise Divergent Subpopulations and Harbor Extensive Variability
Source: Viruses. 2021 Nov 5;13(11):2230. doi: 10.3390/v13112230 (PMC8618375; doi:10.3390/v13112230)
Supplement: Supplementary file 1 [file viruses-13-02230-s001.zip]

Archive with 1 entries (1 files):
- viruses-1418952 - supplementary-done.pdf
